# Supplementary material for: Optimization of negative stage bias potential for faster imaging in large-scale electron microscopy
Source: J Struct Biol X. 2021 Feb 9;5:100046. doi: 10.1016/j.yjsbx.2021.100046 (PMC7973379; doi:10.1016/j.yjsbx.2021.100046)
Supplement: Supplementary data 1 [file mmc1.xml]

<?xml version="1.0" encoding="utf-8" standalone="no"?>
<data>
  <datasets>
    <author>r.i.lane@tudelft.nl;ryanilane@gmail.com</author>
    <type>1</type>
    <dataset>
      <name>Stage bias optimization image data and nanotomy maps</name>
      <caption />
      <description>Dataset encompassing full resolution, raw tiff data (and web-compatible pngs) for images used in the empirical optimization of negative bias potential. 
Large-scale electron microscopy nanotomy map of islet of Langerhans with fluorescent overlays for cell nuclei and insulin granules.</description>
      <filetype>
        <name />
      </filetype>
      <filesize />
      <source>0</source>
      <sourcename>Original Data</sourcename>
      <access>
        <type>1</type>
        <name>Data available in data repository</name>
        <reponame>nanotomy.org</reponame>
        <PersistentId />
        <deeplinkurl>http://www.nanotomy.org/OA/Lane2020/Lane.html</deeplinkurl>
      </access>
    </dataset>
    <dataset>
      <name>Image data and code repository</name>
      <caption />
      <description>Repository for the code, data, and analysis accompanying "Optimization of negative stage bias potential for faster imaging in large-scale electron microscopy."</description>
      <filetype>
        <name />
      </filetype>
      <filesize />
      <source>0</source>
      <sourcename>Original Data</sourcename>
      <access>
        <type>1</type>
        <name>Data available in data repository</name>
        <reponame>4TU.ResearchData</reponame>
        <PersistentId>10.4121/12907205</PersistentId>
        <deeplinkurl>https://github.com/lanery/Lane-optimization-2020</deeplinkurl>
      </access>
    </dataset>
  </datasets>
</data>
